# Supplementary material for: Bimodal Fluorescent Conjugate Based on Prostate-Specific Membrane Antigen Ligands with the Chelating Agent DOTA and SulfoCy5 Dye: Synthesis, Radiolabeling, and Biological Activity
Source: Int J Mol Sci. 2026 Apr 14;27(8):3502. doi: 10.3390/ijms27083502 (PMC13116809; doi:10.3390/ijms27083502)
Supplement: Supplementary file 1 [file ijms-27-03502-s001.zip]

Archive with 1 entries (1 files):
- ijms-4225303-supplementary.pdf
